# Supplementary material for: Lipoprotein(a) and Lung Function Are Associated in Older Adults: Longitudinal and Cross-Sectional Analyses
Source: Biomedicines. 2024 Jul 6;12(7):1502. doi: 10.3390/biomedicines12071502 (PMC11274407; doi:10.3390/biomedicines12071502)
Supplement: Supplementary file 1 [file biomedicines-12-01502-s001.zip]

Archive with 1 entries (1 files):
- biomedicines-3032849-supplementary.pdf
